# Supplementary material for: Deep cultural ancestry and human development indicators across nation states
Source: R Soc Open Sci. 2018 Apr 11;5(4):171411. doi: 10.1098/rsos.171411 (PMC5936893; doi:10.1098/rsos.171411)
Supplement: Supplementary Table S1 [file rsos171411supp2.xlsx]

## Sheet: Sheet1
Table S1 - Language, location, development, religion and communism variables for each of the 44 countries in our sample
Country	Bouckaert et al. (2012) Langauge	Latitude	Longitude	Average Stanardized HDI	Average Stanardized Income Index	Average Stanardized Health Index	Average Stanardized Education Index	Communism	Catholic	Protestant	Muslim	Orthodox
Afghanistan	Afghan	34.5167	69.1833	-3.06056	-2.42063	-4.08361	0.185733	1	0	0	1	0
Albania	Albanian_Top	41.3167	19.8167	-0.250395	-0.508893	0.258321	0.645135	1	0	0	1	0
Armenia	Armenian_Mod	40.1667	44.5	-0.406954	-0.851213	-0.120318	0.683275	1	0	0	0	0
Austria	German_Austria	48.2	16.3667	0.795817	0.943728	0.822316	0.778372	0	1	0	0	0
Bangladesh	Bengali	23.7167	90.4	-2.01649	-1.92548	-1.13186	0.304109	0	0	0	1	0
Belarus	Byelorussian	53.9	27.5667	-0.0318323	-0.143853	-0.589667	0.780439	1	0	0	0	1
Bosnia and Herzegovina	Serbocroatian_Bosnia_Herce	43.8667	18.4167	-0.32473	-0.472185	0.0709693	0.636582	1	0	0	1	1
Bulgaria	Bulgarian	42.6833	23.3167	-0.0257618	-0.146524	-0.17041	0.726225	1	0	0	0	1
Croatia	Serbocroatian_Croatia	45.8	16	0.170998	0.206328	0.235712	0.700123	1	1	0	0	0
Cyprus	Greek_Cyprus	35.1667	33.3667	0.453576	0.612648	0.725678	0.708299	0	0	0	0	1
Czech Republic	Czech	50.08	14.4667	0.680433	0.505968	0.352135	0.854155	1	0	0	0	0
Denmark	Danish	55.67	12.5833	0.884912	0.910445	0.592803	0.860219	0	0	1	0	0
France	French	48.8667	2.333	0.809621	0.816151	0.949265	0.798488	0	1	0	0	0
Germany	German_ST	52.5167	13.4	0.988493	0.907256	0.785846	0.8701	0	1	1	0	0
Greece	Greek_Mod	37.9833	23.7333	0.635178	0.583664	0.789397	0.781484	0	0	0	0	1
Iceland	Icelandic_ST	64.15	-21.95	0.919906	0.813315	1.04717	0.852799	0	0	1	0	0
India	Hindi	28.6213	77.2	-1.74	-1.38976	-1.59009	0.34672	0	0	0	0	0
Iran (Islamic Republic of)	Persian_List	35.7	51.4167	-0.391249	-0.186489	-0.612956	0.583074	0	0	0	1	0
Ireland	English_Ireland	53.3167	-6.2333	1.00836	0.853148	0.735675	0.908285	0	1	0	0	0
Italy	Italian	41.9	12.4833	0.739738	0.734029	1.00067	0.774947	0	1	0	0	0
Latvia	Latvian	56.95	24.1	0.219657	0.0916916	-0.265192	0.795188	1	1	1	0	1
Liechtenstein	German_Liechtenstein	47.133	9.51667	0.734792	1.66387	0.728304	0.664998	0	1	0	0	0
Lithuania	Lithuanian_ST	54.69	25.3167	0.250672	0.187763	-0.309319	0.807154	1	1	0	0	0
Luxembourg	Luxembourgish	49.6	6.11668	0.717153	1.30934	0.706074	0.708801	0	1	0	0	0
Moldova (Republic of)	Romanian_Moldova	47	28.85	-0.924253	-1.33226	-0.835496	0.637454	1	0	0	0	1
Montenegro	Serbocroatian_Montenegro	42.4333	19.2667	0.0359396	-0.215169	0.106959	0.757408	1	0	0	0	1
Nepal	Nepali_List	27.7167	85.3167	-2.37108	-2.22856	-1.38073	0.243422	0	0	0	0	0
Netherlands	Dutch_List	52.35	4.91667	1.0031	0.990895	0.867094	0.868122	0	1	1	0	0
Norway	Riksmal	59.9167	10.75	1.27217	1.22859	0.905108	0.938891	0	0	1	0	0
Pakistan	Urdu	33.6833	73.05	-1.97364	-1.48916	-1.47768	0.267753	0	0	0	1	0
Poland	Polish	52.25	21	0.260709	0.207873	0.16195	0.753809	1	1	0	0	0
Portugal	Portuguese_ST	38.7167	-9.1333	0.251239	0.480038	0.604814	0.657609	0	1	0	0	0
Romania	Romanian_List	44.4333	26.1	0.0158652	-0.163665	-0.180455	0.73701	1	0	0	0	1
Russian Federation	Russian	55.75	37.6	-0.00151849	0.0423821	-0.917819	0.782505	1	0	0	0	1
Serbia	Serbocroatian_Serbia	44.8333	20.5	-0.0906276	-0.286319	-0.0249592	0.712616	1	0	0	0	1
Slovakia	Slovak	48.15	17.1167	0.40503	0.333241	0.0726999	0.797739	1	1	0	0	0
Slovenia	Slovenian	46.05	14.5167	0.816761	0.615005	0.560358	0.873973	1	1	0	0	0
Spain	Spanish	40.4	-3.68333	0.744485	0.70668	0.935893	0.794048	0	1	0	0	0
Sri Lanka	Singhalese	6.91667	79.833	-0.549855	-0.984057	-0.0535363	0.64851	0	0	0	0	0
Sweden	Swedish_List	59.3	18.05	0.976497	0.926671	0.98407	0.863935	0	0	1	0	0
Tajikistan	Tadzik	38.55	68.7667	-1.24495	-1.82828	-1.1842	0.624562	1	0	0	1	0
The former Yugoslav Republic of Macedonia	Macedonian	42	21.4333	-0.333956	-0.316599	-0.0025189	0.616242	1	0	0	1	1
Ukraine	Ukrainian	50.4333	30.5367	-0.322277	-0.674324	-0.824948	0.785313	1	0	0	0	1
United Kingdom	English_ST	51.5	0.08333	0.688909	0.89271	0.756487	0.755721	0	1	1	0	0
