# Supplementary material for: Deep cultural ancestry and human development indicators across nation states
Source: R Soc Open Sci. 2018 Apr 11;5(4):171411. doi: 10.1098/rsos.171411 (PMC5936893; doi:10.1098/rsos.171411)
Supplement: Supplementary Table S2 [file rsos171411supp3.xlsx]

## Sheet: Sheet1
Table S2 - Age constraint information for the 8 languages added to the Bouckaert et al (2012) Indo-European data.
	Distant Evidence of Divergence	Recent evidence of Divergence	Most Recent Common Ancestor	BEAST age constraints
				Means	SD (99% Interval)	Min (Years Ago)	Max (Years Ago)	Year Min	Year Max
Irish English	Irish Kingdom Established in 1541	Irish Independence in 1922	English Standard	268.5	73.95	78	459	1922	1541
Austrian	Date of split of German and Old High German according Bouckaert (2012) Phylogeny - 1281	Date of split of Luxembourgish from Standard German on Bouckaert (2012) Phylogeny (Luxembourgish closer to standard German according to Ethnologue)- 1646	Luxembourgish	536.5	70.85	354	719	1646	1281
Liechtenstein	Date of split of German and Old High German according to Bouckaert (2012) Phylogeny	Date of split of Luxembourgish from Standard German on tree, with Luxembourgish closer to standard German according to Ethnologue	Luxembourgish	536.5	70.85	354	719	1646	1281
Cypriot Greek	End of Byzantine Rule	Full establishment of Greek state separate from Ottoman Empire	Greek Standard	488	124.22	168	808	1832	1192
Moldovan Romanian	Romanian And Vlach split in Bouckaert (2012) Phylogeny	The establishment of the Moldavian Socialist republic	Romanian	387	126.94	60	714	1940	1286
Croatian	Evidence of written Croatian Language	These dialects had begun to diverge by the mid 19th century, when scholars of the time decided to adopt Štokavian dialect as the base for a standard scholarly language	Serbo-Croatian	386.5	91.81	150	623	1850	1377
Montenegrin	Independent Principality. Here it could also be 1400 - Evidence of the Serbian Language (of which Montenegrin is arguably indistinguishable in the present day)		Serbo-Croatian	386.5	91.81	150	623	1850	1377
Bosnian-Herzegovinian	Kingdom of Bosnia		Serbo-Croatian	386.5	91.81	150	623	1850	1377
