# Supplementary material for: Deep cultural ancestry and human development indicators across nation states
Source: R Soc Open Sci. 2018 Apr 11;5(4):171411. doi: 10.1098/rsos.171411 (PMC5936893; doi:10.1098/rsos.171411)
Supplement: Supplementary Table S3 [file rsos171411supp4.xlsx]

## Sheet: Sheet1
Supplementary Table S3 - Results of bivariate correlations (Spearman's rho) between religion, communism, HDI and its subcomponents, plus ancestry and geographic effects for each variable. Values in the first nine rows below the diagonal show rho and p-values of correlations between all predictors. The last two rows show results from an intercept-only model testing for either shared ancestry (λ') …
Predictor	HDI	Income Index	Health Index	Education Index	Protestant	Catholic	Orthodox	Muslim	Communism
HDI	-
Income Index	0.9578***	-
Health Index	0.9166***	0.8702***	-
Education Index	0.9359***	0.8144***	0.7878***	-
Protestant	0.4114**	0.4037**	0.3443*	0.3979**	-
Catholic	0.4949***	0.5647***	0.4493***	0.3648*	0.11	-
Orthodox	-0.0414	-0.1222	-0.1087	0.0947	-0.1761	-0.4115**	-
Muslim	-0.5786***	-0.5462***	-0.4954***	-0.584***	-0.2222	-0.3741*	-0.047	-
Communism	-0.2015	-0.3306*	-0.3603*	0.0409	-0.3325*	-0.1975	0.4783***	0.1394	-
Shared ancestry (lambda')	0.98***	0.94***	1.00***	0.96***	0.61***	0.76*	0.52**	0.58	0.98***
Geography (phi)	0.98***	0.98***	0.98***	0.96***	0.96***	0.94***	0.96***	0.76**	0.96***
